# Supplementary material for: Genetic Predisposition to Pancreatic Cancer: A Systematic Review of Hereditary Syndromes and Familial Aggregation
Source: Cancers (Basel). 2026 Mar 18;18(6):976. doi: 10.3390/cancers18060976 (PMC13024692; doi:10.3390/cancers18060976)
Supplement: Supplementary file 1 [file cancers-18-00976-s001.zip]

Archive with 1 entries (1 files):
- cancers-4136373-supplementary.pdf
